# Supplementary material for: The relationship between the gut microbiome and host gene expression: a review
Source: Hum Genet. 2020 Nov 22;140(5):747–60. doi: 10.1007/s00439-020-02237-0 (PMC7680557; doi:10.1007/s00439-020-02237-0)
Supplement: Supplementary file 1 — Supplementary file1 (XLSX 14 KB) [file 439_2020_2237_MOESM1_ESM.xlsx]

## Sheet: Sheet 1
Supplementary Table 1
Title	How Was the Gut Microbiome Profiled	Host Tissue Used for RNAseq (Host Gene Expression)	Number of participants	Major Conclusion	Reference
Uncoupling of Mucosal Gene Regulation, mRNA Splicing and Adherent Microbiota Signatures in Inflammatory Bowel Disease	16S sequencing	Terminal ileum or sigmoidal Colon. (Disease groups had both inflamed and non inflamed tissue samples)	63 mucosal biopsies from 43 patients	This study aimed to correlate host gene expression in patients with Crohn’s Disease with the taxonomy of the microbiome. This group found that patients with IBD lost most of the correlations between the microbiome and host gene expression that were seen in the healthy controls. Lachnospiraceae, Bacteroidaceae and Ruminococcaceae were the three major bacterial genera that correlated with the genes…	(Hasler)
Interactions Between the Gut Microbiome and Host Gene Regulation in Cystic Fibrosis	16S sequencing	Colonic mucosal tissues (from cystic fibrosis patients and healthy controls)	33 samples from 18 cystic fibrosis patients and 15 control patients.	Patients with cystic fibrosis had a decrease of microbial diversity and an increase of genes associated with colorectal and GI cancers. Additionally the bacterial genera Ruminococcaceae was found to be depleted in patients with cystic fibrosis. Ruminococcaceae was negatively correlated with the gene LCN2 which has been seen to be up-regulated in patients with colon cancer.	(Dayama)
Multi-omics of the gut microbial ecosystem in inflammatory bowel diseases	16S sequencing	All patients had at least one ileum sample and one colonic sample, with sights of inflammation sampled during the colonoscopy	132 subjects over a year (a total of 2965 stool biopsy and blood samples)	This study touts a large catalogue of gene expression data coupled with shifts in the microbiome across an IBD cohort. These researchers hope that the new relationships formed in this study can be singled out and expanded on in future studies to potentially use fecal samples as an early predictor for IBD onset or flare up.	(Lloyd-Prince)
Prediction of complicated disease course for children newly diagnosed with Crohn’s disease: a multicentre inception cohort study	16S sequencing	Samples were obtained during colonoscopy (both ileal and rectal biopsies)	913 patients	The data collected was used to determine a risk analysis for children with early developing Crohn’s disease to undergo anti-TNFa therapy. It was discovered that if the anti-TNFa therapy was used early enough, there was a lower incidence of fistula formation and penetrating complications associated with Crohn’s disease in older patents	(Kugathasan)
Longitudinal multi-omics of host–microbe dynamics in prediabetes	16S sequencing	Blood samples were used to isolate PBMCs for RNAseq	106 patients for four years	The goal of this study was to investigate the differences between healthy individuals and those with a risk of developing type 2 diabetes, with a main focus to see how their respective bodies deal with types of stress (in this case a respiratory illness and a flu shot). It was reported that insulin resistant and insulin sensitive patients had different responses to the types of stress. This group…	(Zhou)
DNA Methylation and Transcription Patterns in Intestinal Epithelial Cells From Pediatric Patients With Inflammatory Bowel Diseases Differentiate Disease Subtypes and Associate With Outcome	16S sequencing	biopsies were taken from the small bowel and 2 large bowel sections	66 IBD children matched with 30 healthy children	It was discovered that there was significant differences in DNA methylation and gene expression in children with recently diagnosed IBD when compared to healthy controls. This group also noted that there were no significant correlations between bacterial presence in the microbiome with the increases in DNA methylation in children with recently diagnosed IBD. While no significant correlations exis…	(Howell)
Integration of multi-omics data and deep phenotyping enables prediction of cytokine responses	Metagenomic sequencing	Blood samples (Only 89 samples were used for RNAseq)	489 individuals part of the Human Functional Genomes Project	Researchers discussed how genetics, microbiome composition and circulating immune cells can influence the level of cytokine production after a pathogenic stimulus. This study hoped to lay the groundwork for researchers to predict cytokine responses based off of genetics and other factors.	(Bakker)
A Longitudinal Big Data Approach for Precision Health	16S sequencing	Blood samples	109 individuals at risk for type 2 diabetes	The goal of this study was to integrate multi-omic data to predict disease (in this case type 2 diabetes). This group discovered 67 actionable health discoveries and was able to have the majority of the study cohort implement a beneficial dietary or exercise change to decrease their risk.	Rose
Duodenal mucosa of patients with type 1 diabetes shows distinctive inflammatory profile and microbiota	16S sequencing (only on 36 of the 54 study participants)	Duodenal biopsies taken during gastroduodenal endoscopy	54 patients (19 with type 1 diabetes, 19 with celiac disease and 16 control subjects)	Patients with type 1 diabetes and others with celiac disease were compared to healthy individuals to investigate inflammatory biomarkers and microbiome composition. Type 1 diabetes was seen to have a unique composition of the microbiome and a specific signature of inflammatory biomarkers when compared to both celiac disease and control tissue.	Pellegrini
Altered Intestinal Antibacterial Gene Expression Response Profile in Irritable Bowel Syndrome Is Linked to Bacterial Composition and Immune Activation	16S sequencing (of both fecal and mucosal bacteria) but only for IBS patients	sigmoid colonic biopsies were used for IBS and healthy patients, rectal biopsies were used for UC patients	59 patients (15 IBS patients with normal immune activity, 16 IBS patients with enhanced immune activity, 12 patients with ulcerative colitis (UC) and 16 healthy subjects)	Though including similar physiological symptoms, the two IBS subtypes (normal immune activity and enhanced immune activity) were seen to have distinct fecal and mucosal microbiome compositions. Additionally the gene expression of antibacterial genes was different between both IBS subgroups and patients with UC. This group hypothesizes that the increase in the expression of antibacterial genes in …	Bennet
The 1000IBD project: Multi-omics data of 1000 inflammatory bowel disease patients; data release 1	16S sequencing and shotgun metagenomic sequencing	biopsies were collected during colonoscopies	phenotypes for 1215 patients with IBD, genotypes for 314 patients with IBD, fecal microbiome data for 315 patients with IBD (107 mucosal samples of patients with IBD) 5933 biopsies from 900 patients	This manuscript describes the 1000IBD project which is a collection of phenotype, genomic, and microbial data from IBD patients in the Netherlands. The 1000IBD database can be found at (1000IBD.org) and the data will be shared at https://ega-archive.org, accession no: EGAS00001002702	Imhann
Associations between host gene expression, the mucosal microbiome, and clinical outcome in the pelvic pouch of patients with inflammatory bowel disease	16S sequencing	In patients with an ileal pouch, (after undergoing a proctocolectomy) tissues were obtained from the mid portion during a pouchoscopy	265 patients >1 year after ileal pouch-anal anastomosis construction. Also most patients were biopsied in the pre pouch ileum	This study noted that the transcriptome in the pre pouch ileum and the post pouch ileum drastically changed, but the microbiome of the same individual was relatively consistent between the two environments. This group hypothesized that early colonization and diet may have a stronger effect over microbiome composition rather than gene expression.	Morgan
Distinct Microbial and Immune Niches of the Human Colon	16S sequencing and shotgun metagenomic sequencing	Cecal, colonic and lymph node tissue was obtained from deceased organ donors	14 individuals (4 used antibiotics 1 week before death)	Human organ donors were used to simultaneously profile the mucosal microbiome with immune cells across the colon. These researchers noted that there was enhanced plasma cell migration to the sigmoid colon which could be caused from the continued activation of the microbiome at that location.	James
